# Supplementary material for: PLGA Nanoparticles Loaded with Sorafenib Combined with Thermosensitive Hydrogel System and Microwave Hyperthermia for Multiple Sensitized Radiotherapy
Source: Pharmaceutics. 2023 Feb 1;15(2):487. doi: 10.3390/pharmaceutics15020487 (PMC9965455; doi:10.3390/pharmaceutics15020487)
Supplement: Supplementary file 1 [file pharmaceutics-15-00487-s001.zip]

Archive with 1 entries (1 files):
- pharmaceutics-2119919-supplementary.pdf
